# Supplementary material for: In vivo study of the radioadaptive response and low-dose hyper-radiosensitivity for chromosome breaks induced by gamma rays in wild-type Drosophila melanogaster larval neuroblasts: Dose and dose rate dependence
Source: PLoS One. 2025 Jun 9;20(6):e0325608. doi: 10.1371/journal.pone.0325608 (PMC12148174; doi:10.1371/journal.pone.0325608)
Supplement: Raw data — (XLSX) [file pone.0325608.s002.xlsx]

## Sheet: RAR data
	Data	Challenging dose (Gy)	Priming dose rate (mGy/h)	Priming dose (Gy)	CDs/100 cell	ISOs/100 cell	CBs/100 cell
	Exp_1	0	0	0	0.597015	0	0.597015
	Exp_2	0	0	0	1.2012	1.2012	3.6036
	Exp_3	0	0	0	1.51057	0.60423	2.71903
	Exp_1	0	2.5	0.2	2.75229	0	2.75229
	Exp_2	0	2.5	0.2	1.53846	0.769231	3.07692
	Exp_3	0	2.5	0.2	0.917431	0.917431	2.75229
	Exp_1	0	2.5	0.4	0.729927	1.82482	4.37956
	Exp_2	0	2.5	0.4	0.806452	0	0.806452
	Exp_3	0	2.5	0.4	2.28571	1.14286	4.57143
	Exp_1	0	7.8	0.7	4.5045	0.900901	6.30631
	Exp_2	0	7.8	0.7	0.925926	1.85185	4.62963
	Exp_3	0	7.8	0.7	0.862069	1.72414	4.31034
	Exp_1	0	7.8	1.3	1.43678	0.862069	3.16092
	Exp_2	0	7.8	1.3	0.796813	0.398406	1.59363
	Exp_3	0	7.8	1.3	1.64609	1.23457	4.11523
	Exp_1	0	17	1.5	5.07246	2.17391	9.42029
	Exp_2	0	17	1.5	1.60428	1.06952	3.74332
	Exp_3	0	17	1.5	3.75	1.25	6.25
	Exp_1	0	17	2.7	7.33945	5.50459	18.3486
	Exp_2	0	17	2.7	4.2735	3.84615	11.9658
	Exp_3	0	17	2.7	1.99203	3.58566	9.16335
	Exp_1	10	0	0	27.1845	31.068	89.3204
	Exp_2	10	0	0	20.7254	46.114	112.953
	Exp_3	10	0	0	20.7343	33.2613	87.257
	Exp_4	10	0	0	20.7921	40.5941	101.98
	Exp_5	10	0	0	19.7403	37.4026	94.5455
	Exp_6	10	0	0	15.7303	38.2022	92.1348
	Exp_1	10	1.4	0.1	43.4615	27.6923	98.8462
	Exp_2	10	1.4	0.1	45.1429	29.7143	104.571
	Exp_3	10	1.4	0.1	29.1667	37.5	104.167
	Exp_1	10	1.4	0.2	50	31.5476	113.095
	Exp_2	10	1.4	0.2	28.1553	32.0388	92.233
	Exp_3	10	1.4	0.2	29.6552	28.9655	87.5862
	Exp_1	10	2.51784	0.224717	32.9646	20.7965	74.5575
	Exp_2	10	2.51784	0.224717	34.2593	24.537	83.3333
	Exp_3	10	2.51784	0.224717	11.6751	22.8426	57.3604
	Exp_4	10	2.51784	0.224717	13.9535	22.4806	58.9147
	Exp_1	10	2.51784	0.406002	19.2	14.4	48
	Exp_2	10	2.51784	0.406002	18.4275	23.5872	65.602
	Exp_3	10	2.51784	0.406002	25.8373	10.5263	46.89
	Exp_4	10	2.51784	0.406002	12.9293	16.3636	45.6566
	Exp_5	10	2.51784	0.406002	8.98438	25.7812	60.5469
	Exp_6	10	2.51784	0.406002	13.0841	25.7009	64.486
	Exp_1	10	4.40517	0.393161	20.4225	33.0986	86.6197
	Exp_2	10	4.40517	0.393161	24.4337	30.0971	84.6278
	Exp_3	10	4.40517	0.393161	16.5761	24.7283	66.0326
	Exp_1	10	4.40517	0.710333	20.4918	23.224	66.9399
	Exp_2	10	4.40517	0.710333	30.5344	26.7176	83.9695
	Exp_3	10	4.40517	0.710333	20.8835	23.6948	68.2731
	Exp_4	10	4.40517	0.710333	22.4096	32.5301	87.4699
	Exp_5	10	4.40517	0.710333	13.6986	30.9361	75.5708
	Exp_1	10	7.8	0.710333	12.6915	26.9147	66.5208
	Exp_2	10	7.8	0.710333	13.9303	23.8806	61.6915
	Exp_3	10	7.8	0.710333	6.61765	27.9412	62.5
	Exp_1	10	7.8	1.25	19.5	29	77.5
	Exp_2	10	7.8	1.25	17.0886	29.7468	76.5823
	Exp_3	10	7.8	1.25	20.7407	25.9259	72.5926
	Exp_1	10	17	1.5	16.7665	32.6347	82.0359
	Exp_2	10	17	1.5	10.2041	32.9932	76.1905
	Exp_3	10	17	1.5	15.2239	27.7612	70.7463
	Exp_1	10	17	2.7	9.16667	31.6667	72.5
	Exp_2	10	17	2.7	17.7083	24.2188	66.1458
	Exp_3	10	17	2.7	15.2047	30.4094	76.0234

## Sheet:  HRS-IRR data
	Data	Dose (Gy)	CDs/100 cell	ISOs/100 cell	CBs/100 cell
	Exp_1	0	0.597015	0	0.597015
	Exp_2	0	1.2012	1.2012	3.6036
	Exp_3	0	1.51057	0.60423	2.71903
	Exp_1	0.7	1.5873	4.2328	16.2963
	Exp_2	0.7	2.96296	6.66667	10.0529
	Exp_3	0.7	0.529101	7.40741	15.3439
	Exp_1	1.5	6.04396	13.1868	32.4176
	Exp_2	1.5	3.41463	8.78049	33.3333
	Exp_3	1.5	3.33333	15	20.9756
	Exp_1	2.7	11.4068	17.1103	45.6274
	Exp_2	2.7	12.3223	16.5877	45.4976
	Exp_3	2.7	7.34694	17.9592	43.2653
	Exp_4	2.7	4.6332	13.5135	31.6602
	Exp_1	4	5.03876	13.9535	32.9457
	Exp_2	4	2.88809	18.4116	39.7112
	Exp_3	4	4.6595	18.2796	41.2186
	Exp_1	6	16.4021	20.6349	57.672
	Exp_2	6	6.59898	30.4569	43.5294
	Exp_3	6	7.05882	18.2353	67.5127
	Exp_1	8	10.8696	25.3623	80.7882
	Exp_2	8	13.7931	33.4975	61.5942
	Exp_3	8	8.27586	35.8621	80
	Exp_1	10	27.1845	31.068	89.3204
	Exp_2	10	20.7254	46.114	112.953
	Exp_3	10	20.7343	33.2613	87.257
	Exp_4	10	20.7921	40.5941	101.98
	Exp_5	10	19.7403	37.4026	94.5455
	Exp_6	10	15.7303	38.2022	92.1348
